# Supplementary material for: Gluconeogenesis is essential for trypanosome development in the tsetse fly vector
Source: PLoS Pathog. 2018 Dec 17;14(12):e1007502. doi: 10.1371/journal.ppat.1007502 (PMC6312356; doi:10.1371/journal.ppat.1007502)
Supplement: S1 Table — (XLSX) [file ppat.1007502.s003.xlsx]

## Sheet: MS analysis
	Effect of glucose deprivation on metabolite pools 1
	Metabolite	μM ± SE						Glu-rich/
		Glucose-rich			Glucose-free			Glu-free
	PEP	17.2	±	0.7	8.9	±	1.3	1.9
	2-3PG	61.6	±	3.8	20.4	±	2.3	3.0
	F6P	6.1	±	0.2	2.4	±	0.1	2.5
	F1,6BP	2.9	±	0.1	0.4	±	0.1	7.3
	G6P	17.5	±	0.4	7.3	±	0.5	2.4
	Gly3P	52.3	±	0.4	43.2	±	2.2	1.2
	M6P	3.8	±	0.2	4.0	±	0.2	1.0
	6PG	17.3	±	0.7	2.7	±	0.3	6.5
	R5P, Ribu5P, Xylu5P	9.7	±	0.3	5.7	±	0.1	1.7
	Mean							3.1
	Cis-aconitate	0.024	±	0.02	0.5	±	0.07	0.05
	Citrate	73.5	±	3.6	90.7	±	13.2	0.8
	Mean							0.4
	ADP	79.8	±	3.4	55.6	±	4.3	1.4
	AMP	32.4	±	3.2	18.1	±	3.5	1.8
	ATP	66.0	±	2.4	49.2	±	3.2	1.3
	CDP	4.5	±	0.2	2.9	±	0.2	1.6
	CMP	4.2	±	0.3	4.9	±	0.6	0.8
	CTP	4.5	±	0.2	3.3	±	0.2	1.4
	GDP	33.8	±	2.1	30.4	±	0.7	1.1
	GMP	2.4	±	0.3	1.3	±	0.7	1.8
	IMP	0.3	±	0.05	0.3	±	0.03	1.1
	UDP	26.1	±	0.8	18.7	±	0.3	1.4
	UMP	39.4	±	1.0	26.0	±	2.2	1.5
	UTP	13.6	±	0.8	11.8	±	1.2	1.2
	Mean							1.4
	1 For this absolute quantification of metabolites, the cells were incubated for 2 h at 27°C in PBS containing 4 mM glucose and/or 4 mM proline before being collected on filters as described in Ebikeme et al. (ref 22). Before boiling the sample, 200 µl of a uniformly 13C-labeled E. coli cell extract were added as quantification internal standard and the mixture was briefly vortexed (≈2 s). See the…
